# Supplementary material for: Unexpected Discovery of Thelypteris palustris (Thelypteridaceae) in Sicily (Italy): Morphological, Ecological Analysis and Habitat Characterization
Source: Plants (Basel). 2021 Nov 12;10(11):2448. doi: 10.3390/plants10112448 (PMC8625552; doi:10.3390/plants10112448)
Supplement: Supplementary file 1 [file plants-10-02448-s001.zip]

Archive with 1 entries (1 files):
- plants-1386350.xlsx
