# Supplementary material for: Unexpected Discovery of Thelypteris palustris (Thelypteridaceae) in Sicily (Italy): Morphological, Ecological Analysis and Habitat Characterization
Source: Plants (Basel). 2021 Nov 12;10(11):2448. doi: 10.3390/plants10112448 (PMC8625552; doi:10.3390/plants10112448)
Supplement: Supplementary file 1 [file plants-10-02448-s001.zip › plants-1386350.xlsx]

## Sheet: Table S1_mod
	Table S1: Unpublished phytosociological relevés
	Locality	Pisciotto	Pisciotto	Pisciotto	Pisciotto	Trearie	Trearie	Trearie	Trearie	Trearie	Trearie	Cartolari	Cartolari	Cartolari	Cartolari	Portella Scafi	Portella Scafi	Portella Scafi	Portella Scafi	Portella Scafi	Portella Scafi	Mangalaviti	Mangalaviti	Mangalaviti	Biviere 1	Biviere 1	Biviere 1	Biviere 1	Biviere 1	Biviere 1	Biviere 2	Biviere 2	Biviere 2	Biviere 3	Biviere 3	Biviere 3	Biviere 3	Biviere 4	Biviere 4	Biviere 4	Biviere 4	Biviere 4	Pitrusa	Pitrusa	Pitrusa	Pitrusa	Pitrusa	Pitrusa	Pitrusa
	Lake number	1	1	1	1	2	2	2	2	2	2	3	3	3	3	4	4	4	4	4	4	5	5	5	6	6	6	6	6	6	7	7	7	8	8	8	8	9	9	9	9	9	10	10	10	10	10	10	10
	Cluster Analysis	1	3	8	8	10	10	12	12	13	13	4	12	12	3	14	14	14	14	14	14	1	10	4	12	8	12	12	2	8	1	4	2	3	12	1	4	10	13	5	3	8	15	10	10	10	10	15	5
	Num. Rel.	1	2	3	4	1	2	3	4	5	6	1	2	3	4	1	2	3	4	5	6	1	2	3	1	2	3	4	5	6	1	2	3	1	2	3	4	1	2	3	4	5	1	2	3	4	5	6	7
	Area (mq)	16	16	4	4	16	16	16	16	16	16	16	16	16	16	16	16	16	16	16	16	16	16	16	16	16	16	16	16	16	16	16	16	16	16	16	16	16	16	16	16	4	16	16	16	16	16	16	16
	Coverage (%)	90	90	100	80	85	80	80	80	90	100	85	100	100	100	90	90	85	90	85	100	90	100	100	95	90	100	100	90	90	85	80	80	80	65	85	85	80	85	85	80	70	90	90	90	100	100	80	85
	Altitude (m. a.s.l.)	1250	1250	1250	1250	1400	1400	1400	1400	1400	1400	1200	1200	1200	1200	1460	1460	1460	1460	1460	1460	1460	1460	1460	1200	1200	1200	1200	1200	1200	1200	1200	1200	1200	1200	1200	1200	1300	1300	1300	1300	1300	1400	1400	1400	1400	1400	1400	1400
	Floristic richness	3	2	1	2	3	4	2	2	11	8	12	2	2	1	8	7	7	6	8	8	9	3	11	5	8	3	6	5	8	4	10	2	3	2	10	2	6	2	1	5	7	6	8	8	5	6	5	4
1	Agrostis stolonifera L. subsp. stolonifera	.	.	.	.	.	.	.	.	.	.	.	.	.	.	.	.	.	.	.	.	.	.	.	.	.	.	.	.	.	.	.	.	.	.	.	.	.	.	.	.	.	.	.	.	.	.	.	.
2	Ajuga reptans L.	.	.	.	.	.	.	.	.	.	.	.	.	.	.	.	.	.	.	.	.	.	.	.	.	.	.	.	.	.	.	.	.	.	.	.	.	.	.	.	.	.	.	.	.	.	.	.	.
3	Alisma lanceolatum With.	.	.	.	.	.	.	.	.	.	.	1	.	.	.	1	1	+	.	+	.	.	.	.	.	2	.	+	1	1	.	1	.	.	.	1	.	.	.	.	.	.	.	.	.	.	.	.	.
4	Alisma plantago-aquatica L.	.	.	.	.	.	.	.	.	.	.	.	.	.	.	.	.	.	.	.	.	.	.	.	.	.	.	.	.	.	.	.	.	.	.	.	.	.	.	.	.	.	.	.	.	.	.	.	.
5	Alopecurus aequalis Sobol.	.	.	.	+	.	.	.	.	.	.	.	.	.	.	.	.	.	.	.	.	.	.	.	.	.	.	.	.	.	.	.	.	.	.	.	.	.	.	.	.	.	.	.	.	.	.	.	.
6	Angelica sylvestris L. subsp. sylvestris	.	.	.	.	.	.	.	.	.	.	.	.	.	.	.	.	.	.	.	.	.	.	.	.	.	.	.	.	.	.	.	.	.	.	.	.	.	.	.	.	.	.	.	.	.	.	.	.
7	Helosciadium inundatum (L.) W.D.J.Koch	.	.	.	.	.	.	.	.	.	.	.	.	.	.	.	.	.	.	.	.	.	.	.	.	.	.	.	.	.	.	.	.	.	.	.	.	.	.	.	.	.	.	.	.	.	.	.	.
8	Helosciadium nodiflorum (L.) W.D.J.Koch subsp. nodiflorum	.	.	.	.	.	.	.	.	.	.	.	.	.	.	.	.	.	.	.	.	.	.	.	.	.	.	.	.	.	.	.	.	.	.	.	.	.	.	.	.	.	.	.	.	.	.	.	.
9	Callitriche obtusangula Le Gall	.	.	.	.	.	.	.	.	.	.	.	.	.	.	.	.	.	.	.	.	.	.	.	2	+	1	1	.	.	.	.	.	.	1	.	.	4	.	.	.	.	+	1	+	1	.	.	.
10	Callitriche stagnalis Scop.	.	.	.	.	.	.	.	.	.	.	.	.	.	.	2	4	3	4	3	1	.	+	.	.	.	.	.	.	.	.	.	.	.	.	.	.	.	.	.	.	.	2	1	+	.	1	.	.
11	Carex distans L.	.	.	.	.	.	.	.	.	.	.	.	.	.	.	.	.	.	.	.	.	.	.	.	.	.	.	.	.	.	.	.	.	.	.	.	.	.	.	.	.	.	.	.	.	.	.	.	.
12	Carex flacca Schreb. subsp. flacca	.	.	.	.	.	.	.	.	.	.	.	.	.	.	.	.	.	.	.	.	.	.	.	.	.	.	.	.	.	.	.	.	.	.	.	.	.	.	.	.	.	.	.	.	.	.	.	.
13	Carex viridula Michx.	.	.	.	.	.	.	.	.	.	.	.	.	.	.	.	.	.	.	.	.	.	.	.	.	.	.	.	.	.	.	.	.	.	.	.	.	.	.	.	.	.	.	.	.	.	.	.	.
14	Carex otrubae Podp.	.	.	.	.	.	.	.	.	.	.	.	.	.	.	.	.	.	.	.	.	.	.	.	.	.	.	.	.	.	.	.	.	.	.	.	.	.	.	.	.	.	.	.	.	.	.	.	.
15	Carex pallescens L.	.	.	.	.	.	.	.	.	.	.	.	.	.	.	.	.	.	.	.	.	.	.	.	.	.	.	.	.	.	.	.	.	.	.	.	.	.	.	.	.	.	.	.	.	.	.	.	.
16	Carex paniculata L. subsp. paniculata	.	.	.	.	.	.	.	.	.	.	.	.	.	.	.	.	.	.	.	.	.	.	.	.	.	.	.	.	.	.	.	.	.	.	.	.	.	.	.	.	.	.	.	.	.	.	.	.
17	Carex remota L.	.	.	.	.	.	.	.	.	.	.	.	.	.	.	.	.	.	.	.	.	.	.	.	.	.	.	.	.	.	.	.	.	.	.	.	.	.	.	.	.	.	.	.	.	.	.	.	.
18	Carex sp.	.	.	.	.	.	.	.	.	.	.	.	.	.	.	.	.	.	.	.	.	.	.	.	.	.	.	.	1	.	.	.	.	.	.	.	.	.	.	.	.	.	.	.	.	.	.	.	.
19	Centaurium pulchellum (Sw.) Druce subsp. pulchellum	.	.	.	.	.	.	.	.	.	.	.	.	.	.	.	.	.	.	.	.	.	.	.	.	.	.	.	.	.	.	.	.	.	.	.	.	.	.	.	.	.	.	.	.	.	.	.	.
20	Ceratophyllum sp.	.	.	.	.	.	.	.	.	.	.	.	.	.	.	.	.	.	.	.	.	.	.	.	.	.	.	.	.	.	.	.	.	.	.	.	.	.	.	.	.	.	.	.	.	.	.	.	.
21	Ceratophyllum submersum L. subsp. submersum	.	.	.	.	.	.	.	.	.	.	.	.	.	.	.	.	.	.	.	.	.	.	.	.	.	.	.	.	.	.	.	.	.	.	.	.	.	.	.	.	.	.	.	.	.	.	.	.
22	Chara sp.	.	.	.	.	.	.	.	.	.	.	.	.	.	.	.	.	.	.	.	.	.	.	.	.	.	.	.	.	.	.	.	.	.	.	.	.	.	.	.	.	.	.	.	.	.	.	.	.
23	Cirsium creticum (Lam.) d'Urv. subsp. triumfettii (Lacaita) K.Werner	.	.	.	.	.	.	.	.	.	.	.	.	.	.	.	.	.	.	.	.	+	.	.	.	.	.	.	.	.	.	.	.	.	.	.	.	.	.	.	.	.	.	.	.	.	.	.	.
24	Corrigiola litoralis L. subsp. litoralis	.	.	.	.	.	.	.	.	1	4	.	.	.	.	.	.	.	.	.	.	.	.	.	.	.	.	.	.	.	.	.	.	.	.	.	.	.	.	.	.	.	.	.	.	.	.	.	.
25	Cynodon dactylon (L.) Pers.	.	.	.	.	.	.	.	.	1	+	.	.	.	.	.	.	.	.	.	.	.	.	.	.	.	.	.	.	.	.	.	.	.	.	.	.	.	.	.	.	.	.	.	.	.	.	.	.
26	Cyperus fuscus L.	.	.	.	.	.	.	.	.	+	+	.	.	.	.	.	.	.	.	.	.	.	.	.	.	.	.	.	.	.	.	.	.	.	.	.	.	.	.	.	.	.	.	.	.	.	.	.	.
27	Cyperus longus L.	.	.	.	.	.	.	.	.	.	.	.	.	.	.	.	.	.	.	.	.	.	.	.	.	.	.	.	.	.	.	.	.	.	.	.	.	.	.	.	.	.	.	.	.	.	.	.	.
28	Dactylorhiza maculata subsp. saccifera (Brongn.) Diklić	.	.	.	.	.	.	.	.	.	.	.	.	.	.	.	.	.	.	.	.	.	.	.	.	.	.	.	.	.	.	.	.	.	.	.	.	.	.	.	.	.	.	.	.	.	.	.	.
29	Lotus rectus L.	.	.	.	.	.	.	.	.	.	.	.	.	.	.	.	.	.	.	.	.	.	.	.	.	.	.	.	.	.	.	.	.	.	.	.	.	.	.	.	.	.	.	.	.	.	.	.	.
30	Eleocharis palustris (L.) Roem. & Schult. subsp. palustris	.	.	.	.	.	+	.	.	1	.	.	.	.	.	.	.	.	.	.	.	.	.	.	.	.	.	.	.	.	.	.	.	.	.	.	.	.	.	4	1	.	.	.	.	.	.	.	4
31	Epilobium parviflorum Schreb.	.	.	.	.	.	.	.	.	.	.	.	.	.	.	.	.	.	.	.	.	+	.	1	.	.	.	.	.	.	.	.	.	.	.	.	.	.	.	.	.	.	.	.	.	.	.	.	.
32	Equisetum palustre L.	.	.	.	.	.	.	.	.	.	.	.	.	.	.	.	.	.	.	.	.	+	.	1	.	.	.	.	.	.	.	.	.	.	.	.	.	.	.	.	.	.	.	.	.	.	.	.	.
33	Equisetum ramosissimum Desf.	.	.	.	.	.	.	.	.	.	.	.	.	.	.	.	.	.	.	.	.	.	.	.	.	.	.	.	.	.	.	.	.	.	.	.	.	.	.	.	.	.	.	.	.	.	.	.	.
34	Eragrostis sp.	.	.	.	.	.	.	.	.	.	.	.	.	.	.	.	.	.	.	.	.	.	.	.	.	.	.	.	.	.	.	.	.	.	.	.	.	.	.	.	.	.	.	.	.	.	.	.	.
35	Eryngium pusillum L.	.	.	.	.	.	.	.	.	1	.	.	.	.	.	.	.	.	.	.	.	.	.	.	.	.	.	.	.	.	.	.	.	.	.	.	.	.	.	.	.	.	.	.	.	.	.	.	.
36	Eupatorium cannabinum L. subsp. cannabinum	.	.	.	.	.	.	.	.	.	.	.	.	.	.	.	.	.	.	.	.	.	.	.	.	.	.	.	.	.	.	.	.	.	.	.	.	.	.	.	.	.	.	.	.	.	.	.	.
37	Euphorbia chamaesyce L.	.	.	.	.	.	.	.	.	1	+	.	.	.	.	.	.	.	.	.	.	.	.	.	.	.	.	.	.	.	.	.	.	.	.	.	.	.	.	.	.	.	.	.	.	.	.	.	.
38	Lolium arundinaceum (Schreb.) Darbysh. subsp. arundinaceum	.	.	.	.	.	.	.	.	.	.	.	.	.	.	.	.	.	.	.	.	.	.	.	.	.	.	.	.	.	.	.	.	.	.	.	.	.	.	.	.	.	.	.	.	.	.	.	.
39	Galium palustre L. subsp. elongatum (C. Presl) Arcang.	.	.	.	.	.	.	.	.	.	.	+	.	.	.	.	.	.	.	.	.	.	.	1	.	.	.	.	.	.	.	.	.	.	.	+	.	.	.	.	.	.	.	.	.	.	.	.	.
40	Geranium versicolor L.	.	.	.	.	.	.	.	.	.	.	.	.	.	.	.	.	.	.	.	.	.	.	.	.	.	.	.	.	.	.	.	.	.	.	.	.	.	.	.	.	.	.	.	.	.	.	.	.
41	Glyceria spicata Guss.	.	.	.	.	.	.	.	.	.	.	.	.	.	.	1	2	2	1	+	+	.	.	.	1	2	.	+	1	1	.	1	.	.	.	.	.	+	.	.	+	+	+	+	+	+	.	+	1
42	Heliotropium supinum L.	.	.	.	.	.	.	.	.	.	.	.	.	.	.	.	.	.	.	.	.	.	.	.	.	.	.	.	.	.	.	.	.	.	.	.	.	.	.	.	.	.	.	.	.	.	.	.	.
43	Holcus lanatus L. subsp. lanatus	.	.	.	.	.	.	.	.	.	.	+	.	.	.	.	.	.	.	.	.	.	.	.	.	.	.	.	.	.	.	.	.	.	.	.	.	.	.	.	.	.	.	.	.	.	.	.	.
44	Scirpoides holoschoenus (L.) Soják	.	.	.	.	.	.	.	.	.	.	.	.	.	.	.	.	.	.	.	.	.	.	.	.	.	.	.	.	.	.	.	.	.	.	.	.	.	.	.	.	.	.	.	.	.	.	.	.
45	Hordeum geniculatum All.	.	.	.	.	.	.	.	.	+	+	.	.	.	.	.	.	.	.	.	.	.	.	.	.	.	.	.	.	.	.	.	.	.	.	.	.	.	.	.	.	.	.	.	.	.	.	.	.
46	Hypericum tetrapterum Fr.	.	.	.	.	.	.	.	.	.	.	.	.	.	.	.	.	.	.	.	.	.	.	.	.	.	.	.	.	.	.	.	.	.	.	.	.	.	.	.	.	.	.	.	.	.	.	.	.
47	Limniris pseudacorus (L.) Fuss	.	.	.	.	.	.	.	.	.	.	.	.	.	.	.	.	.	.	.	.	.	.	.	.	.	.	.	+	+	.	.	.	.	.	.	.	.	.	.	.	.	.	.	.	.	.	.	.
48	Isolepis cernua (Vahl) Roem. & Schult.	.	.	.	.	.	.	.	.	.	.	.	.	.	.	.	.	.	.	.	.	.	.	.	.	.	.	.	.	.	.	.	.	.	.	.	.	.	.	.	.	.	.	.	.	.	.	.	.
49	Juncus articulatus L. subsp. articulatus	.	.	.	.	.	.	.	.	.	.	.	.	.	.	+	.	.	.	+	1	+	.	4	.	+	.	.	.	+	.	.	.	.	.	.	.	.	.	.	.	+	.	.	.	.	.	.	.
50	Juncus conglomeratus L.	.	.	.	.	.	.	.	.	.	.	.	.	.	.	.	.	.	.	.	.	.	.	.	.	.	.	.	.	.	.	.	.	.	.	.	.	.	.	.	.	.	.	.	.	.	.	.	.
51	Juncus effusus L. subsp. effusus	.	.	.	.	.	.	.	.	.	.	3	.	.	.	.	.	.	.	.	.	1	.	+	.	.	.	.	.	.	1	4	.	.	.	.	4	.	.	.	.	.	.	.	.	.	.	.	1
52	Juncus inflexus L. subsp. inflexus	.	.	.	.	.	.	.	.	.	.	1	.	.	.	.	.	.	.	.	.	.	.	.	.	.	.	.	.	.	.	1	.	.	.	.	1	.	.	.	.	.	.	.	.	.	.	.	.
53	Juncus subnodulosus Schrank	.	.	.	.	.	.	.	.	.	.	.	.	.	.	.	.	.	.	.	.	.	.	.	.	.	.	.	.	.	.	.	.	.	.	.	.	.	.	.	.	.	.	.	.	.	.	.	.
54	Lathyrus pratensis L. subsp. pratensis	.	.	.	.	.	.	.	.	.	.	.	.	.	.	.	.	.	.	.	.	.	.	.	.	.	.	.	.	.	.	.	.	.	.	.	.	.	.	.	.	.	.	.	.	.	.	.	.
55	Lemna gibba L.	.	.	.	.	.	.	.	.	.	.	.	.	.	.	.	.	.	.	.	.	.	.	.	.	.	.	.	.	.	.	.	.	.	.	.	.	.	1	.	.	.	.	.	.	.	.	.	.
56	Lemna minor L.	.	.	.	.	.	.	.	.	.	.	.	.	.	.	.	.	.	.	.	.	.	1	.	.	.	.	.	.	.	.	.	.	.	.	.	.	1	4	.	.	.	.	.	.	.	.	.	.
57	Lotus corniculatus L. subsp. preslii (Ten.) P.Fourn.	.	.	.	.	.	.	.	.	.	.	.	.	.	.	.	.	.	.	.	.	.	.	.	.	.	.	.	.	.	.	.	.	.	.	.	.	.	.	.	.	.	.	.	.	.	.	.	.
58	Lycopus europaeus L.	.	.	.	.	.	.	.	.	.	.	.	.	.	.	.	.	.	.	.	.	.	.	.	.	.	.	.	.	.	.	.	.	.	.	1	.	.	.	.	.	.	.	.	.	.	.	.	.
59	Lysimachia nemorum L.	.	.	.	.	.	.	.	.	.	.	.	.	.	.	.	.	.	.	.	.	.	.	.	.	.	.	.	.	.	.	.	.	.	.	.	.	.	.	.	.	.	.	.	.	.	.	.	.
60	Lythrum hyssopifolia L.	.	.	.	.	.	.	.	.	.	.	.	.	.	.	.	.	.	.	.	.	.	.	.	.	.	.	.	.	.	.	.	.	.	.	.	.	.	.	.	.	.	.	.	.	.	.	.	.
61	Lythrum junceum Banks & Sol.	.	.	.	.	.	.	.	.	.	.	.	.	.	.	.	.	.	.	.	.	.	.	.	.	.	.	.	.	.	.	.	.	.	.	.	.	.	.	.	.	.	.	.	.	.	.	.	.
62	Peplis portula L.	.	.	5	4	.	.	.	.	.	.	.	.	.	.	+	.	.	.	+	+	.	.	+	.	4	.	+	.	4	.	.	.	.	.	+	.	.	.	.	.	2	.	.	.	.	.	.	+
63	Mentha aquatica L. subsp. aquatica	.	.	.	.	.	.	.	.	.	.	2	.	.	.	.	.	.	.	.	.	1	.	2	.	.	.	.	.	.	.	.	.	.	.	+	.	.	.	.	.	.	.	.	.	.	.	.	.
64	Mentha longifolia (L.) L.	.	.	.	.	.	.	.	.	.	.	1	.	.	.	.	.	.	.	.	.	.	.	.	.	.	.	.	.	.	.	.	.	.	.	.	.	.	.	.	.	.	.	.	.	.	.	.	.
65	Mentha pulegium L. subsp. pulegium	.	.	.	.	.	.	.	.	3	1	.	.	.	.	.	.	.	.	.	+	.	.	+	.	+	.	.	.	+	.	+	.	.	.	+	.	.	.	.	.	3	.	.	.	.	.	.	.
66	Mentha spicata L.	.	.	.	.	.	.	.	.	.	.	.	.	.	.	.	.	.	.	.	.	.	.	.	.	.	.	.	.	.	.	.	.	.	.	.	.	.	.	.	.	.	.	.	.	.	.	.	.
67	Calliergonella cuspidata (Hedw.) Loeske	.	.	.	.	.	.	.	.	.	.	.	.	.	.	.	.	.	.	.	.	.	.	+	.	.	.	.	.	.	.	.	.	.	.	.	.	.	.	.	.	.	.	.	.	.	.	.	.
68	Myosotis sicula Guss.	.	.	.	.	.	.	.	.	.	.	.	.	.	.	.	.	.	.	.	.	.	.	.	.	.	.	.	.	.	.	.	.	.	.	.	.	.	.	.	.	.	.	.	.	.	.	.	.
69	Myriophyllum verticillatum L.	.	.	.	.	1	1	4	4	.	.	+	5	4	.	3	1	3	2	2	1	.	.	.	4	1	5	4	.	1	.	.	.	.	4	.	.	1	.	.	.	.	1	2	1	3	+	1	.
70	Nasturtium officinale W.T.Aiton	.	.	.	.	.	.	.	.	.	.	.	.	.	.	.	.	.	.	.	.	.	.	.	.	.	.	.	.	.	.	.	.	.	.	.	.	+	.	.	.	+	.	.	.	.	.	.	.
71	Oenanthe aquatica (L.) Poir.	.	.	.	.	.	.	.	.	.	.	.	.	.	.	.	.	.	.	.	.	.	.	.	.	.	.	.	.	.	.	.	.	.	.	.	.	.	.	.	.	.	.	.	.	.	.	.	.
72	Oenanthe fistulosa L.	.	.	.	.	.	.	.	.	.	.	.	.	.	.	.	.	.	.	.	.	.	.	.	.	.	.	.	.	.	.	.	.	.	.	.	.	.	.	.	.	.	.	.	.	.	.	.	.
73	Oenanthe sp.	.	.	.	.	.	.	.	.	.	.	.	.	.	.	.	.	.	.	.	.	.	.	.	.	.	.	.	.	.	.	.	.	.	.	.	.	.	.	.	.	.	.	.	.	.	.	.	.
74	Paspalum distichum L.	.	.	.	.	.	.	.	.	.	.	.	.	.	.	.	.	.	.	.	.	.	.	.	.	.	.	.	.	.	.	.	.	.	.	.	.	.	.	.	.	.	.	.	.	.	.	.	.
75	Persicaria amphibia (L.) Delarbre	.	.	.	.	.	.	.	.	.	.	.	.	.	.	.	.	.	.	.	.	.	.	.	.	.	.	.	.	.	.	.	.	.	.	.	.	.	.	.	.	.	.	.	.	.	.	.	.
76	Polygonum aviculare L. subsp. aviculare	.	.	.	.	.	.	.	.	+	.	.	.	.	.	.	.	.	.	.	.	.	.	.	.	.	.	.	.	.	.	.	.	.	.	.	.	.	.	.	.	.	.	.	.	.	.	.	.
77	Persicaria lapathifolia (L.) Delarbre	.	.	.	.	.	.	.	.	.	.	.	.	.	.	.	.	.	.	.	.	.	.	.	.	.	.	.	.	.	.	+	.	.	.	+	.	.	.	.	.	.	.	.	.	.	.	.	.
78	Phragmites australis (Cav.) Trin. ex Steud. subsp. australis	.	.	.	.	.	.	.	.	.	.	.	.	.	.	.	.	.	.	.	.	1	.	.	.	.	.	.	.	.	.	.	.	.	.	.	.	.	.	.	.	.	.	.	.	.	.	.	.
79	Plantago media L.	.	.	.	.	.	.	.	.	2	1	.	.	.	.	.	.	.	.	.	.	.	.	.	.	.	.	.	.	.	.	+	.	.	.	.	.	.	.	.	.	.	.	.	.	.	.	.	.
80	Potamogeton natans L.	.	.	.	.	4	3	1	+	.	.	.	.	.	.	3	+	1	+	4	4	.	5	.	+	.	+	.	.	.	.	.	.	.	.	+	.	3	.	.	.	.	1	4	3	3	4	2	.
81	Potamogeton pusillus L.	.	.	.	.	+	+	.	.	.	.	.	1	+	.	.	.	.	.	.	.	.	.	.	.	.	.	.	.	.	.	.	.	.	.	.	.	.	.	.	.	.	.	1	+	.	+	.	.
82	Potentilla reptans L.	.	.	.	.	.	.	.	.	3	.	.	.	.	.	.	.	.	.	.	.	.	.	.	.	.	.	.	.	.	.	.	.	.	.	.	.	.	.	.	.	1	.	.	.	.	.	.	.
83	Prunella vulgaris L. subsp. vulgaris	.	.	.	.	.	.	.	.	.	.	.	.	.	.	.	.	.	.	.	.	.	.	.	.	.	.	.	.	.	.	.	.	.	.	.	.	.	.	.	.	.	.	.	.	.	.	.	.
84	Pulicaria dysenterica (L.) Bernh.	.	.	.	.	.	.	.	.	.	.	.	.	.	.	.	.	.	.	.	.	.	.	.	.	.	.	.	.	.	.	.	.	.	.	.	.	.	.	.	.	.	.	.	.	.	.	.	.
85	Ranunculus subgen. Batrachium	.	.	.	.	.	.	.	.	.	.	.	.	.	.	2	1	2	3	1	+	.	.	.	.	.	.	.	.	.	.	.	.	.	.	.	.	.	.	.	.	.	.	.	.	.	.	.	.
86	Ranunculus omiophyllus Ten.	.	.	.	.	.	.	.	.	.	.	.	.	.	.	.	.	.	.	.	.	.	.	.	.	.	.	.	.	.	.	.	.	.	.	.	.	.	.	.	.	.	.	.	.	.	.	.	.
87	Ranunculus ophioglossifolius Vill.	.	.	.	.	.	.	.	.	.	.	.	.	.	.	.	.	.	.	.	.	.	.	2	.	.	.	.	.	.	.	.	.	.	.	.	.	.	.	.	.	.	.	.	.	.	.	.	.
88	Ranunculus sardous Crantz	.	.	.	.	.	.	.	.	.	.	.	.	.	.	.	.	.	.	.	.	.	.	.	.	.	.	.	.	.	.	.	.	.	.	.	.	.	.	.	.	1	.	.	.	.	.	.	.
89	Ranunculus trichophyllus Chaix	.	.	.	.	.	.	.	.	.	.	.	.	.	.	.	.	.	.	.	.	.	.	.	1	+	.	+	.	+	.	.	.	.	.	.	.	.	.	.	.	.	.	.	.	.	.	.	.
90	Rhynchocorys elephas (L.) Griseb.	.	.	.	.	.	.	.	.	.	.	.	.	.	.	.	.	.	.	.	.	.	.	.	.	.	.	.	.	.	.	.	.	.	.	.	.	.	.	.	.	.	.	.	.	.	.	.	.
91	Rubus ulmifolius Schott	.	.	.	.	.	.	.	.	.	.	.	.	.	.	.	.	.	.	.	.	.	.	.	.	.	.	.	.	.	.	.	.	.	.	.	.	.	.	.	.	.	.	.	.	.	.	.	.
92	Rumex conglomeratus Murray	.	.	.	.	.	.	.	.	.	.	+	.	.	.	.	.	.	.	.	.	.	.	.	.	.	.	.	.	.	+	+	.	.	.	+	.	.	.	.	.	.	.	.	.	.	.	.	.
93	Salix alba L.	+	.	.	.	.	.	.	.	.	.	+	.	.	.	.	.	.	.	.	.	.	.	.	.	.	.	.	.	.	.	1	.	.	.	.	.	.	.	.	.	.	.	.	.	.	.	.	.
94	Salix pedicellata Desf.	.	.	.	.	.	.	.	.	.	.	.	.	.	.	.	.	.	.	.	.	.	.	.	.	.	.	.	.	.	.	.	.	.	.	.	.	.	.	.	.	.	.	.	.	.	.	.	.
95	Salix purpurea L. subsp. purpurea	.	.	.	.	.	.	.	.	.	.	.	.	.	.	.	.	.	.	.	.	+	.	.	.	.	.	.	.	.	.	.	.	.	.	.	.	.	.	.	.	.	.	.	.	.	.	.	.
96	Samolus valerandi L.	.	.	.	.	.	.	.	.	.	.	.	.	.	.	.	.	.	.	.	.	.	.	+	.	.	.	.	.	.	.	.	.	.	.	.	.	.	.	.	.	.	.	.	.	.	.	.	.
97	Schoenoplectus lacustris (L.) Palla	.	.	.	.	.	.	.	.	.	.	.	.	.	.	.	.	.	.	.	.	.	.	.	.	.	.	.	4	.	+	.	4	+	.	.	.	.	.	.	2	.	.	.	.	.	.	.	.
98	Solanum dulcamara L.	.	.	.	.	.	.	.	.	.	.	.	.	.	.	.	.	.	.	.	.	.	.	.	.	.	.	.	.	.	.	.	.	.	.	.	.	.	.	.	.	.	.	.	.	.	.	.	.
99	Sparganium erectum L.	4	1	.	.	.	.	.	.	.	.	.	.	.	.	.	.	.	.	.	.	4	.	.	.	.	.	.	.	.	4	1	+	+	.	4	.	.	.	.	1	.	.	.	.	.	.	.	.
100	Spergularia rubra (L.) J. Presl & C. Presl	.	.	.	.	.	.	.	.	.	1	.	.	.	.	.	.	.	.	.	.	.	.	.	.	.	.	.	.	.	.	.	.	.	.	.	.	.	.	.	.	.	.	.	.	.	.	.	.
101	Thelypteris palustris Schott subsp. palustris	.	.	.	.	.	.	.	.	.	.	.	.	.	.	.	.	.	.	.	.	.	.	.	.	.	.	.	.	.	.	.	.	.	.	.	.	.	.	.	.	.	.	.	.	.	.	.	.
102	Typha domingensis (Pers.) Steud.	1	5	.	.	.	.	.	.	.	.	+	.	.	5	.	.	.	.	.	.	.	.	.	.	.	.	.	.	.	.	.	.	4	.	.	.	.	.	.	3	.	.	.	.	.	.	.	.
103	Typha latifolia L.	.	.	.	.	.	.	.	.	.	.	.	.	.	.	.	.	.	.	.	.	.	.	.	.	.	.	.	.	.	.	.	.	.	.	.	.	.	.	.	.	.	.	.	.	.	.	.	.
104	Trifolium sp.	.	.	.	.	.	.	.	.	.	.	.	.	.	.	.	.	.	.	.	.	.	.	.	.	.	.	.	.	.	.	.	.	.	.	.	.	.	.	.	.	.	.	.	.	.	.	.	.
105	Tussilago farfara L.	.	.	.	.	.	.	.	.	.	.	+	.	.	.	.	.	.	.	.	.	.	.	.	.	.	.	.	.	.	.	.	.	.	.	.	.	.	.	.	.	.	.	.	.	.	.	.	.
106	Typha angustifolia L.	.	.	.	.	.	.	.	.	.	.	.	.	.	.	.	.	.	.	.	.	.	.	.	.	.	.	.	.	.	.	.	.	.	.	.	.	.	.	.	.	.	.	.	.	.	.	.	.
107	Utricularia australis R.Br.	.	.	.	.	.	.	.	.	.	.	.	.	.	.	.	1	1	1	.	.	.	.	.	.	.	.	.	.	.	.	.	.	.	.	.	.	.	.	.	.	.	.	2	1	.	1	1	.
108	Verbena officinalis L.	.	.	.	.	.	.	.	.	.	.	.	.	.	.	.	.	.	.	.	.	.	.	.	.	.	.	.	.	.	.	.	.	.	.	.	.	.	.	.	.	.	.	.	.	.	.	.	.
109	Veronica beccabunga L. subsp. beccabunga	.	.	.	.	.	.	.	.	.	.	.	.	.	.	.	.	.	.	.	.	.	.	.	.	.	.	.	.	.	.	.	.	.	.	.	.	.	.	.	.	.	.	.	.	.	.	.	.
110	Wolffia arrhiza (L.) Horkel ex Wimm.	.	.	.	.	.	.	.	.	.	.	.	.	.	.	.	.	.	.	.	.	.	.	.	.	.	.	.	.	.	.	.	.	.	.	.	.	.	.	.	.	.	4	1	+	+	+	4	.
Number of locality	Relevés nember, Locolities, dates and collectors
1	Ril. 1-4, Lago Pisciotto, 04.09.2020 (Minissale & Sciandrello)
2	Ril. 1-6, Lago Trearie, 04.09.2020 (Minissale & Sciandrello)
3	Ril. 1-4, Lago Cartolari, 04.09.2020 (Minissale & Sciandrello)
4	Ril. 1-6, Pozza Portella Scafi, 04.09.2020 (Minissale & Sciandrello)
5	Ril. 1-3, Pozza Bosco Mangalaviti, 04.09.2020 (Minissale & Sciandrello)
6	Ril. 1-6, Pozza 1 Biviere, 05.09.2020 (Cambria, Minissale & Sciandrello)
7	Ril. 1-3, Pozza 2 Biviere, 05.09.2020 (Cambria, Minissale & Sciandrello)
8	Ril. 1-4, Pozza 3 Biviere, 05.09.2020 (Cambria, Minissale & Sciandrello)
9	Ril. 1-5, Pozza 4 dopo Biviere, 05.09.2020 (Cambria, Minissale & Sciandrello)
10	Ril. 1-8, Pozza Pitrusa (casa), 05.09.2020 (Cambria, Minissale & Sciandrello)
11	Ril. 1-5, Pozza Pappadau (Sollazzo verde), 05.09.2020 (Cambria, Minissale & Sciandrello)
12	Ril. 1-6, Pozza Sollazzo verde n.3, 05.09.2020 (Cambria, Minissale & Sciandrello)
13	Ril. 1-4, Pozza Sollazzo piccolo, 05.09.2020 (Cambria, Minissale & Sciandrello)
14	Ril. 1-3, Pozza Monte Soro, 05.09.2020 (Cambria, Minissale & Sciandrello)
15	Ril. 1-6, Biviere, 05.09.2020 (Minissale & Sciandrello)
16	Ril. 1-3, Pozza Portella Pomo, 22.09.2020 (Cambria, Minissale & Sciandrello)
17	Ril. 1-7, Pozza Serra della Testa n.0 (scambiata con Zilio), 22.09.2020 (Cambria, Minissale & Sciandrello)
18	Ril. 1-8, Pozza Serra della Testa (Felce), 22.09.2020 (Cambria, Minissale & Sciandrello)
18	Rel. 1-5, Serra della Testa 3 (inf.) 17.06.2021 (Azzaro, Cambria, Minissale, Sciandrello, Tavilla)
18	Rel. 1, Serra della Testa 3 (rigagnolo, tra inf. E sup.) 17.06.2021 (Azzaro, Cambria, Minissale, Sciandrello, Tavilla)
18	Rel. 1-2, Serra della Testa 2, 17.06.2021 (Azzaro, Cambria, Minissale, Sciandrello, Tavilla)
19	Ril. 1-4, Pozza Serra della Testa 1, 22.09.2020 (Cambria, Minissale & Sciandrello)
20	Ril. 1-4, Pozza C.da Pantana n.1, 23.09.2020 (Cambria & Sciandrello)
21	Ril. 1-3, Pozza C.da Pantana n.2, 23.09.2020 (Cambria & Sciandrello)
22	Ril. 1-7, Pozza C.da Pantana n.3 (Wolfia), 23.09.2020 (Cambria & Sciandrello)
23	Ril. 1-6, Pozza C.da Pantana n.4 (invaso art.), 23.09.2020 (Cambria & Sciandrello)
24	Ril. 1-5,Lago Urio Quattrocchi, 12.07.18 (Minissale & Sciandrello)
25	Ril. 1-3,Invaso 1, 12.07.18 (Minissale & Sciandrello)
26	Ril. 1-2,Invaso 2, 12.07.18 (Minissale & Sciandrello)
27	Ril. 1-5,Invaso 3, 12.07.18 (Minissale & Sciandrello)
28	Ril. 1-10, Urio Zilio, 30.09.20 (Cambria)
29	Ril. 1-4, Stagno presso Zilio, 30.09.20 (Cambria)
30	Rel. 1-2, Serra della Testa 3 (sup.) 17.06.2021 (Azzaro, Cambria, Minissale, Sciandrello, Tavilla)
[truncated: 131 more columns]
